# Supplementary material for: Polarization manipulation of electromagnetic interference shielding effectiveness utilizing graphene film-based metamaterials
Source: Nat Commun. 2025 Dec 11;17:682. doi: 10.1038/s41467-025-67335-x (PMC12820276; doi:10.1038/s41467-025-67335-x)
Supplement: Supplementary file 4 — Source Data [file 41467_2025_67335_MOESM4_ESM.xlsx]

## Sheet: Fig. 2c
Type	Electrical conductivity	Electrical conductivity Error bars	EMI SE	EMI SE Error bars
	106 S m-1	106 S m-1	dB	dB
Transversal direction	1.07059	0.01346	68.581	2.5533
Longitudinal direction	1.07528	0.01	70.6629	2.64911

## Sheet: Fig. 2f
Frequency	EMI SE	EMI SE		Frequency	EMI SE	EMI SE
GHz	dB	dB		GHz	dB	dB
	GAFM0°-measurement	GAFM90°-measurement			GAFM0°-simulation	GAFM90°-simulation
8.2	1.19479	26.6755		8.16	2.1845	27.349
8.221	1.16508	26.6134		8.22	2.07264	27.2802
8.242	1.13512	26.5544		8.28	1.96263	27.2117
8.263	1.10432	26.4657		8.34	1.85458	27.1437
8.284	1.09051	26.4201		8.4	1.74858	27.076
8.305	1.05818	26.3783		8.46	1.64476	27.0087
8.326	1.03647	26.2832		8.52	1.54323	26.9418
8.347	1.01786	26.2385		8.58	1.4441	26.8753
8.368	0.99561	26.1506		8.64	1.34749	26.8092
8.389	0.98688	26.1009		8.7	1.25353	26.7434
8.41	0.968	26.0293		8.76	1.16233	26.678
8.431	0.95691	25.9535		8.82	1.07402	26.6129
8.452	0.95192	25.8824		8.88	0.9887	26.5482
8.473	0.94348	25.7952		8.94	0.90652	26.4838
8.494	0.93846	25.7654		9	0.82758	26.4198
8.515	0.93608	25.6767		9.06	0.75199	26.3561
8.536	0.92946	25.6111		9.12	0.67988	26.2927
8.557	0.92847	25.5442		9.18	0.61134	26.2296
8.578	0.91441	25.4871		9.24	0.54649	26.1669
8.599	0.89862	25.414		9.3	0.48543	26.1044
8.62	0.87905	25.3418		9.36	0.42824	26.0423
8.641	0.85357	25.2848		9.42	0.37501	25.9805
8.662	0.82575	25.2248		9.48	0.32582	25.919
8.683	0.8002	25.1705		9.54	0.28073	25.8577
8.704	0.76527	25.1118		9.6	0.23982	25.7968
8.725	0.73637	25.0541		9.66	0.20313	25.7361
8.746	0.70576	25.0011		9.72	0.1707	25.6758
8.767	0.68074	24.944		9.78	0.14256	25.6156
8.788	0.65765	24.8763		9.84	0.11873	25.5558
8.809	0.63583	24.8486		9.9	0.09923	25.4962
8.83	0.61722	24.79		9.96	0.08405	25.4369
8.851	0.59986	24.754		10	0.07632	25.3976
8.872	0.58491	24.7124		10.02	0.07317	25.3779
8.893	0.5726	24.6765		10.08	0.06658	25.3191
8.914	0.55695	24.6268		10.14	0.06424	25.2606
8.935	0.54439	24.5873		10.2	0.0661	25.2023
8.956	0.53308	24.5526		10.26	0.07211	25.1442
8.977	0.52585	24.5268		10.32	0.08221	25.0864
8.998	0.5069	24.4835		10.38	0.09632	25.0289
9.019	0.50346	24.4541		10.44	0.11436	24.9715
9.04	0.4898	24.426		10.5	0.13623	24.9144
9.061	0.47198	24.3953		10.56	0.16185	24.8575
9.082	0.46583	24.3694		10.62	0.1911	24.8009
9.103	0.45488	24.3319		10.68	0.22389	24.7444
9.124	0.44863	24.3133		10.74	0.26009	24.6882
9.145	0.43407	24.2992		10.8	0.29958	24.6321
9.166	0.4195	24.2572		10.86	0.34226	24.5763
9.187	0.41117	24.2271		10.92	0.38798	24.5207
9.208	0.39389	24.2138		10.98	0.43663	24.4652
9.229	0.38767	24.1966		11	0.45347	24.4468
9.25	0.37366	24.1318		11.04	0.48808	24.41
9.271	0.36329	24.1345		11.1	0.5422	24.355
9.292	0.35528	24.1087		11.16	0.59886	24.3001
9.313	0.34146	24.0704		11.22	0.65794	24.2454
9.334	0.32845	24.0401		11.28	0.71931	24.191
9.355	0.31651	24.0261		11.34	0.78285	24.1366
9.376	0.30312	23.9498		11.4	0.84844	24.0825
9.397	0.29574	23.9513		11.46	0.91596	24.0286
9.418	0.28752	23.8935		11.52	0.98528	23.9748
9.439	0.27935	23.8665		11.58	1.0563	23.9211
9.46	0.26896	23.8154		11.64	1.12891	23.8677
9.481	0.26025	23.7627		11.7	1.203	23.8144
9.502	0.25337	23.7405		11.76	1.27847	23.7612
9.523	0.24648	23.6868		11.82	1.35521	23.7082
9.544	0.23792	23.6472		11.88	1.43314	23.6554
9.565	0.23612	23.6022		11.94	1.51215	23.6027
9.586	0.22491	23.5515		12	1.59217	23.5502
9.607	0.21707	23.4997		12.06	1.67311	23.4978
9.628	0.21412	23.4428		12.12	1.75488	23.4455
9.649	0.21293	23.4117		12.18	1.83742	23.3934
9.67	0.20622	23.3466		12.24	1.92065	23.3414
9.691	0.20326	23.2675		12.3	2.0045	23.2896
9.712	0.20147	23.2372		12.36	2.0889	23.2379
9.733	0.19302	23.1945		12.42	2.1738	23.1863
9.754	0.19584	23.1452
9.775	0.19395	23.0695
9.796	0.19061	23.0365
9.817	0.19296	22.9577
9.838	0.19053	22.9062
9.859	0.18506	22.8662
9.88	0.18567	22.8188
9.901	0.18074	22.7675
9.922	0.18215	22.6998
9.943	0.17442	22.6629
9.964	0.18094	22.6208
9.985	0.18095	22.5665
10.006	0.18085	22.5479
10.027	0.18088	22.5081
10.048	0.17401	22.4657
10.069	0.17907	22.4516
10.09	0.16798	22.4292
10.111	0.17177	22.3999
10.132	0.16481	22.3824
10.153	0.17321	22.3667
10.174	0.1595	22.3483
10.195	0.16154	22.3563
10.216	0.16447	22.326
10.237	0.16068	22.3222
10.258	0.15066	22.3388
10.279	0.15242	22.3181
10.3	0.15246	22.3201
10.321	0.15238	22.3225
10.342	0.14532	22.3259
10.363	0.15186	22.3168
10.384	0.14483	22.3147
10.405	0.14235	22.3084
10.426	0.14539	22.3125
10.447	0.14248	22.2786
10.468	0.14438	22.2817
10.489	0.1431	22.2969
10.51	0.14222	22.2711
10.531	0.14674	22.2593
10.552	0.1457	22.2277
10.573	0.14466	22.2057
10.594	0.1474	22.1935
10.615	0.14522	22.1548
10.636	0.14388	22.1208
10.657	0.14837	22.0886
10.678	0.14806	22.0302
10.699	0.14149	21.9814
10.72	0.1429	21.9345
10.741	0.14901	21.8737
10.762	0.14513	21.8007
10.783	0.14997	21.7586
10.804	0.15712	21.7029
10.825	0.1517	21.627
10.846	0.15815	21.5706
10.867	0.16429	21.5109
10.888	0.16787	21.4221
10.909	0.16384	21.3585
10.93	0.16276	21.2971
10.951	0.1704	21.2311
10.972	0.1695	21.163
10.993	0.17485	21.0881
11.014	0.17982	21.0515
11.035	0.17593	20.9959
11.056	0.18954	20.9293
11.077	0.18298	20.8813
11.098	0.18763	20.8379
11.119	0.18986	20.7688
11.14	0.19581	20.7319
11.161	0.19789	20.708
11.182	0.20044	20.6742
11.203	0.20632	20.6529
11.224	0.20169	20.6353
11.245	0.2115	20.6076
11.266	0.21188	20.6075
11.287	0.21165	20.5912
11.308	0.20968	20.5736
11.329	0.21089	20.5992
11.35	0.21371	20.577
11.371	0.21874	20.6067
11.392	0.2092	20.616
11.413	0.22228	20.6154
11.434	0.21633	20.6196
11.455	0.21485	20.6301
11.476	0.22044	20.6537
11.497	0.21555	20.6556
11.518	0.21801	20.6698
11.539	0.21665	20.6724
11.56	0.2135	20.7016
11.581	0.22164	20.718
11.602	0.21902	20.6944
11.623	0.21934	20.73
11.644	0.22114	20.7253
11.665	0.22992	20.7203
11.686	0.22582	20.7241
11.707	0.2315	20.7283
11.728	0.23177	20.6883
11.749	0.22929	20.6962
11.77	0.23359	20.6826
11.791	0.23472	20.6484
11.812	0.24863	20.6507
11.833	0.24596	20.6006
11.854	0.24755	20.5797
11.875	0.25835	20.5503
11.896	0.26964	20.4923
11.917	0.27474	20.4681
11.938	0.27513	20.4278
11.959	0.29625	20.3668
11.98	0.30442	20.3189
12.001	0.31243	20.2837
12.022	0.32265	20.219
12.043	0.33679	20.1743
12.064	0.3478	20.1102
12.085	0.3541	20.0397
12.106	0.37307	19.9893
12.127	0.38274	19.9004
12.148	0.40191	19.8454
12.169	0.41369	19.7978
12.19	0.4216	19.7326
12.211	0.43889	19.6653
12.232	0.4522	19.6077
12.253	0.46841	19.5399
12.274	0.4807	19.4809
12.295	0.49636	19.4384
12.316	0.51206	19.3753
12.337	0.52707	19.3068
12.358	0.53827	19.278
12.379	0.54446	19.2214
12.4	0.56772	19.196

## Sheet: Fig. 2g
Ref.	EMI shielding efficiency for “ON” state (ηON)	EMI shielding efficiency for “OFF” state (ηOFF)
	%	%
S1	29.2054	99.7182
S2	96.8377	99.6838
S3	76.1768	99.9999
S4	94.2456	99.9109
S5	95.9262	99.9902
S6	99.5831	99.9669
S7	99.698	99.9755
S8	87.4107	99.9937
S9	96.8377	99.4988
S9	99.369	99.9937
S10	36.9043	99.369
S11	49.8813	99.99
S12	99.129	100
S13	99.9645	100
S14	20.5672	92.0567
S14	92.0567	99.8005
S14	99.9999	100
S15	99.8415	99.9997
S16	94.3766	99.9653
S17	99.9999	100
S18	99.9996	99.9998
S19	98.651	99.9995
S20	5.59391	52.6849
S21	80.0474	99.9993
S22	99.8712	99.9948
S23	60.1893	92.0567
S23	84.1511	99.9996
S24	99.9911	99.9206
S25	99.9602	100
S26	97.4881	99.9842
S27	99.9206	99.9521
S27	96.98	99.2414
S28	99.98	99.9999
S29	99.818	99.9998
S30	99	99.9206
S31	90	99.9987
S32	43.7659	80.0474
S33	99.6764	99.9597
S34	99.9553	100
S35	12.9036	99.6612
S36	36.9043	98.7411
S37	99.9	100
S38	68.3772	99.9206
S39	99.9499	100
This work	3.17221	99.7852

## Sheet: Fig. 3d
Polarization	R (Ω)	L (nH)	C (pF)	Z0 (Ω)
Y	0.314	1.55	0.159	377
X	0.183	0.162	0.035	377

## Sheet: Fig. 3e
Frequency	S-parameters	Frequency	S-parameters	Frequency	S-parameters	Frequency	S-parameters	Frequency	S-parameters	Frequency	S-parameters
GHz	dB	GHz	dB	GHz	dB	GHz	dB	GHz	dB	GHz	dB
	S11(ADS)		S21(ADS)		S11(CST)		S21(CST)		S11(CAL)		S21(CAL)
7	-1.73147	7	-4.93978	7	-1.90125	7	-4.6277	7	-1.73147	7	-4.93978
7.05	-1.78962	7.05	-4.82191	7.05	-1.96236	7.05	-4.51702	7.05	-1.78962	7.05	-4.82191
7.1	-1.85002	7.1	-4.70437	7.1	-2.02565	7.1	-4.40675	7.1	-1.85002	7.1	-4.70437
7.15	-1.91276	7.15	-4.58718	7.15	-2.09122	7.15	-4.29691	7.15	-1.91276	7.15	-4.58718
7.2	-1.97795	7.2	-4.47037	7.2	-2.15916	7.2	-4.18751	7.2	-1.97795	7.2	-4.47037
7.25	-2.04571	7.25	-4.35395	7.25	-2.23008	7.25	-4.07835	7.25	-2.04571	7.25	-4.35395
7.3	-2.11616	7.3	-4.23795	7.3	-2.30361	7.3	-3.9697	7.3	-2.11616	7.3	-4.23795
7.35	-2.18943	7.35	-4.12241	7.35	-2.37987	7.35	-3.86156	7.35	-2.18943	7.35	-4.12241
7.4	-2.26564	7.4	-4.00736	7.4	-2.45899	7.4	-3.75396	7.4	-2.26564	7.4	-4.00736
7.45	-2.34493	7.45	-3.89282	7.45	-2.54108	7.45	-3.64693	7.45	-2.34493	7.45	-3.89282
7.5	-2.42747	7.5	-3.77883	7.5	-2.62628	7.5	-3.54049	7.5	-2.42747	7.5	-3.77883
7.55	-2.51339	7.55	-3.66543	7.55	-2.71536	7.55	-3.43451	7.55	-2.51339	7.55	-3.66543
7.6	-2.60287	7.6	-3.55266	7.6	-2.80788	7.6	-3.32919	7.6	-2.60287	7.6	-3.55266
7.65	-2.69609	7.65	-3.44055	7.65	-2.90401	7.65	-3.22457	7.65	-2.69609	7.65	-3.44055
7.7	-2.79322	7.7	-3.32915	7.7	-3.00391	7.7	-3.12068	7.7	-2.79322	7.7	-3.32915
7.75	-2.89446	7.75	-3.21851	7.75	-3.10777	7.75	-3.01755	7.75	-2.89446	7.75	-3.21851
7.8	-3.00001	7.8	-3.10868	7.8	-3.21576	7.8	-2.91522	7.8	-3.00001	7.8	-3.10868
7.85	-3.11011	7.85	-2.99969	7.85	-3.32885	7.85	-2.81364	7.85	-3.11011	7.85	-2.99969
7.9	-3.22497	7.9	-2.89162	7.9	-3.44656	7.9	-2.71297	7.9	-3.22497	7.9	-2.89162
7.95	-3.34485	7.95	-2.7845	7.95	-3.56909	7.95	-2.61324	7.95	-3.34485	7.95	-2.7845
8	-3.47	8	-2.67839	8	-3.69669	8	-2.51449	8	-3.47	8	-2.67839
8.05	-3.60071	8.05	-2.57337	8.05	-3.82963	8.05	-2.41676	8.05	-3.60071	8.05	-2.57337
8.1	-3.73726	8.1	-2.46948	8.1	-3.96816	8.1	-2.3201	8.1	-3.73726	8.1	-2.46948
8.15	-3.87998	8.15	-2.36679	8.15	-4.11353	8.15	-2.22459	8.15	-3.87998	8.15	-2.36679
8.2	-4.02919	8.2	-2.26537	8.2	-4.26516	8.2	-2.13028	8.2	-4.02919	8.2	-2.26537
8.25	-4.18527	8.25	-2.16528	8.25	-4.42339	8.25	-2.03723	8.25	-4.18527	8.25	-2.16528
8.3	-4.34858	8.3	-2.06659	8.3	-4.5886	8.3	-1.94547	8.3	-4.34858	8.3	-2.06659
8.35	-4.51955	8.35	-1.96938	8.35	-4.76115	8.35	-1.85507	8.35	-4.51955	8.35	-1.96938
8.4	-4.6986	8.4	-1.87372	8.4	-4.94148	8.4	-1.76607	8.4	-4.6986	8.4	-1.87372
8.45	-4.88623	8.45	-1.77968	8.45	-5.13114	8.45	-1.67869	8.45	-4.88623	8.45	-1.77968
8.5	-5.08293	8.5	-1.68734	8.5	-5.32958	8.5	-1.59288	8.5	-5.08293	8.5	-1.68734
8.55	-5.28927	8.55	-1.59677	8.55	-5.53733	8.55	-1.50869	8.55	-5.28927	8.55	-1.59677
8.6	-5.50584	8.6	-1.50806	8.6	-5.75495	8.6	-1.42618	8.6	-5.50584	8.6	-1.50806
8.65	-5.73329	8.65	-1.42128	8.65	-5.98309	8.65	-1.34539	8.65	-5.73329	8.65	-1.42128
8.7	-5.97234	8.7	-1.33652	8.7	-6.22244	8.7	-1.2664	8.7	-5.97234	8.7	-1.33652
8.75	-6.22376	8.75	-1.25385	8.75	-6.47503	8.75	-1.18957	8.75	-6.22376	8.75	-1.25385
8.8	-6.4884	8.8	-1.17336	8.8	-6.74047	8.8	-1.1147	8.8	-6.4884	8.8	-1.17336
8.85	-6.7672	8.85	-1.09512	8.85	-7.01969	8.85	-1.04185	8.85	-6.7672	8.85	-1.09512
8.9	-7.06122	8.9	-1.01921	8.9	-7.31371	8.9	-0.97108	8.9	-7.06122	8.9	-1.01921
8.95	-7.37159	8.95	-0.9457	8.95	-7.62368	8.95	-0.90244	8.95	-7.37159	8.95	-0.9457
9	-7.69964	9	-0.87469	9	-7.95089	9	-0.83598	9	-7.69964	9	-0.87469
9.05	-8.0468	9.05	-0.80623	9.05	-8.29822	9.05	-0.77225	9.05	-8.0468	9.05	-0.80623
9.1	-8.41474	9.1	-0.74041	9.1	-8.66592	9.1	-0.71086	9.1	-8.41474	9.1	-0.74041
9.15	-8.80534	9.15	-0.67729	9.15	-9.05588	9.15	-0.65189	9.15	-8.80534	9.15	-0.67729
9.2	-9.22076	9.2	-0.61694	9.2	-9.47026	9.2	-0.59537	9.2	-9.22076	9.2	-0.61694
9.25	-9.66351	9.25	-0.55943	9.25	-9.91159	9.25	-0.54135	9.25	-9.66351	9.25	-0.55943
9.3	-10.1365	9.3	-0.5048	9.3	-10.3828	9.3	-0.48988	9.3	-10.1365	9.3	-0.5048
9.35	-10.6432	9.35	-0.45313	9.35	-10.8889	9.35	-0.44162	9.35	-10.6432	9.35	-0.45313
9.4	-11.1877	9.4	-0.40445	9.4	-11.4324	9.4	-0.39603	9.4	-11.1877	9.4	-0.40445
9.45	-11.7749	9.45	-0.35883	9.45	-12.0185	9.45	-0.35317	9.45	-11.7749	9.45	-0.35883
9.5	-12.411	9.5	-0.31628	9.5	-12.6532	9.5	-0.31305	9.5	-12.411	9.5	-0.31628
9.55	-13.1034	9.55	-0.27687	9.55	-13.3441	9.55	-0.27572	9.55	-13.1034	9.55	-0.27687
9.6	-13.8616	9.6	-0.2406	9.6	-14.1011	9.6	-0.2412	9.6	-13.8616	9.6	-0.2406
9.65	-14.698	9.65	-0.20752	9.65	-14.9377	9.65	-0.21021	9.65	-14.698	9.65	-0.20752
9.7	-15.6287	9.7	-0.17763	9.7	-15.869	9.7	-0.18211	9.7	-15.6287	9.7	-0.17763
9.75	-16.6759	9.75	-0.15095	9.75	-16.9177	9.75	-0.1569	9.75	-16.6759	9.75	-0.15095
9.8	-17.8707	9.8	-0.12749	9.8	-18.1154	9.8	-0.13459	9.8	-17.8707	9.8	-0.12749
9.85	-19.2594	9.85	-0.10724	9.85	-19.5093	9.85	-0.1152	9.85	-19.2594	9.85	-0.10724
9.9	-20.9143	9.9	-0.09021	9.9	-21.1739	9.9	-0.09873	9.9	-20.9143	9.9	-0.09021
9.95	-22.9584	9.95	-0.07636	9.95	-23.2352	9.95	-0.08589	9.95	-22.9584	9.95	-0.07636
10	-25.6271	10	-0.0657	10	-25.9368	10	-0.07549	10	-25.6272	10	-0.0657
10.05	-29.4628	10.05	-0.05818	10.05	-29.8161	10.05	-0.06894	10.05	-29.4628	10.05	-0.05818
10.1	-36.1935	10.1	-0.05378	10.1	-35.6365	10.1	-0.0648	10.1	-36.1935	10.1	-0.05378
10.15	-42.502	10.15	-0.05247	10.15	-40.2972	10.15	-0.06352	10.15	-42.502	10.15	-0.05247
10.2	-32.44	10.2	-0.05419	10.2	-32.1785	10.2	-0.06507	10.2	-32.44	10.2	-0.05419
10.25	-27.5201	10.25	-0.05891	10.25	-27.422	10.25	-0.07013	10.25	-27.5201	10.25	-0.05891
10.3	-24.3874	10.3	-0.06657	10.3	-24.355	10.3	-0.07795	10.3	-24.3874	10.3	-0.06657
10.35	-22.0992	10.35	-0.0771	10.35	-22.0965	10.35	-0.08849	10.35	-22.0992	10.35	-0.0771
10.4	-20.302	10.4	-0.09046	10.4	-20.3139	10.4	-0.10171	10.4	-20.302	10.4	-0.09046
10.45	-18.8261	10.45	-0.10657	10.45	-18.8448	10.45	-0.11757	10.45	-18.8261	10.45	-0.10657
10.5	-17.5769	10.5	-0.12536	10.5	-17.5978	10.5	-0.13602	10.5	-17.5769	10.5	-0.12536
10.55	-16.4965	10.55	-0.14677	10.55	-16.5193	10.55	-0.15762	10.55	-16.4965	10.55	-0.14677
10.6	-15.5469	10.6	-0.17071	10.6	-15.5692	10.6	-0.18168	10.6	-15.5469	10.6	-0.17071
10.65	-14.7015	10.65	-0.19712	10.65	-14.7218	10.65	-0.20813	10.65	-14.7015	10.65	-0.19712
10.7	-13.9414	10.7	-0.2259	10.7	-13.9583	10.7	-0.23693	10.7	-13.9414	10.7	-0.2259
10.75	-13.2524	10.75	-0.25698	10.75	-13.2649	10.75	-0.26801	10.75	-13.2524	10.75	-0.25698
10.8	-12.6234	10.8	-0.29027	10.8	-12.6308	10.8	-0.30133	10.8	-12.6234	10.8	-0.29027
10.85	-12.0461	10.85	-0.3257	10.85	-12.0497	10.85	-0.33729	10.85	-12.0461	10.85	-0.3257
10.9	-11.5136	10.9	-0.36317	10.9	-11.5128	10.9	-0.37531	10.9	-11.5136	10.9	-0.36317
10.95	-11.0203	10.95	-0.40261	10.95	-11.0145	10.95	-0.41533	10.95	-11.0203	10.95	-0.40261
11	-10.5618	11	-0.44392	11	-10.5493	11	-0.45701	11	-10.5618	11	-0.44392
11.05	-10.1341	11.05	-0.48703	11.05	-10.1171	11.05	-0.5011	11.05	-10.1341	11.05	-0.48703
11.1	-9.73417	11.1	-0.53185	11.1	-9.71101	11.1	-0.54673	11.1	-9.73417	11.1	-0.53185
11.15	-9.35921	11.15	-0.5783	11.15	-9.33132	11.15	-0.59444	11.15	-9.35921	11.15	-0.5783
11.2	-9.00689	11.2	-0.6263	11.2	-8.97395	11.2	-0.64378	11.2	-9.00689	11.2	-0.6263
11.25	-8.67517	11.25	-0.67576	11.25	-8.63691	11.25	-0.69469	11.25	-8.67517	11.25	-0.67576
11.3	-8.36228	11.3	-0.72661	11.3	-8.31848	11.3	-0.74711	11.3	-8.36228	11.3	-0.72661
11.35	-8.06667	11.35	-0.77877	11.35	-8.01714	11.35	-0.80098	11.35	-8.06667	11.35	-0.77877
11.4	-7.78697	11.4	-0.83217	11.4	-7.73156	11.4	-0.85623	11.4	-7.78697	11.4	-0.83217
11.45	-7.52195	11.45	-0.88673	11.45	-7.4619	11.45	-0.91303	11.45	-7.52195	11.45	-0.88673
11.5	-7.27051	11.5	-0.94238	11.5	-7.20565	11.5	-0.97104	11.5	-7.27051	11.5	-0.94238
11.55	-7.03169	11.55	-0.99905	11.55	-6.96187	11.55	-1.03022	11.55	-7.03169	11.55	-0.99905
11.6	-6.8046	11.6	-1.05667	11.6	-6.72971	11.6	-1.09051	11.6	-6.8046	11.6	-1.05667
11.65	-6.58845	11.65	-1.11518	11.65	-6.50838	11.65	-1.15186	11.65	-6.58845	11.65	-1.11518
11.7	-6.38251	11.7	-1.17452	11.7	-6.2972	11.7	-1.21422	11.7	-6.38251	11.7	-1.17452
11.75	-6.18612	11.75	-1.23462	11.75	-6.09664	11.75	-1.27763	11.75	-6.18612	11.75	-1.23462
11.8	-5.99868	11.8	-1.29542	11.8	-5.90493	11.8	-1.34191	11.8	-5.99868	11.8	-1.29542
11.85	-5.81964	11.85	-1.35687	11.85	-5.72153	11.85	-1.407	11.85	-5.81964	11.85	-1.35687
11.9	-5.6485	11.9	-1.41892	11.9	-5.54597	11.9	-1.47287	11.9	-5.6485	11.9	-1.41892
11.95	-5.48478	11.95	-1.4815	11.95	-5.3778	11.95	-1.53947	11.95	-5.48478	11.95	-1.4815
12	-5.32807	12	-1.54458	12	-5.21661	12	-1.60675	12	-5.32807	12	-1.54458
12.05	-5.17796	12.05	-1.6081	12.05	-5.0629	12.05	-1.67468	12.05	-5.17796	12.05	-1.6081
12.1	-5.03408	12.1	-1.67203	12.1	-4.91537	12.1	-1.74318	12.1	-5.03408	12.1	-1.67203
12.15	-4.8961	12.15	-1.7363	12.15	-4.77369	12.15	-1.81222	12.15	-4.8961	12.15	-1.7363
12.2	-4.76369	12.2	-1.8009	12.2	-4.63755	12.2	-1.88176	12.2	-4.76369	12.2	-1.8009
12.25	-4.63656	12.25	-1.86576	12.25	-4.50668	12.25	-1.95176	12.25	-4.63656	12.25	-1.86576
12.3	-4.51443	12.3	-1.93086	12.3	-4.38082	12.3	-2.02219	12.3	-4.51443	12.3	-1.93086
12.35	-4.39705	12.35	-1.99616	12.35	-4.26043	12.35	-2.09295	12.35	-4.39705	12.35	-1.99616
12.4	-4.28418	12.4	-2.06163	12.4	-4.14451	12.4	-2.16406	12.4	-4.28418	12.4	-2.06163
12.45	-4.17559	12.45	-2.12723	12.45	-4.03285	12.45	-2.23548	12.45	-4.17559	12.45	-2.12723
12.5	-4.07106	12.5	-2.19294	12.5	-3.92525	12.5	-2.30719	12.5	-4.07106	12.5	-2.19294
12.55	-3.97041	12.55	-2.25872	12.55	-3.82152	12.55	-2.37916	12.55	-3.97041	12.55	-2.25872
12.6	-3.87344	12.6	-2.32455	12.6	-3.72148	12.6	-2.45136	12.6	-3.87344	12.6	-2.32455
12.65	-3.77998	12.65	-2.3904	12.65	-3.62555	12.65	-2.52366	12.65	-3.77998	12.65	-2.3904
12.7	-3.68987	12.7	-2.45625	12.7	-3.53294	12.7	-2.59613	12.7	-3.68987	12.7	-2.45625
12.75	-3.60295	12.75	-2.52207	12.75	-3.44351	12.75	-2.66874	12.75	-3.60295	12.75	-2.52207
12.8	-3.51907	12.8	-2.58784	12.8	-3.35712	12.8	-2.74149	12.8	-3.51907	12.8	-2.58784
12.85	-3.43809	12.85	-2.65355	12.85	-3.27364	12.85	-2.81434	12.85	-3.43809	12.85	-2.65355
12.9	-3.35989	12.9	-2.71917	12.9	-3.19294	12.9	-2.88729	12.9	-3.35989	12.9	-2.71917
12.95	-3.28434	12.95	-2.78468	12.95	-3.11539	12.95	-2.96016	12.95	-3.28434	12.95	-2.78468
13	-3.21133	13	-2.85007	13	-3.04035	13	-3.03308	13	-3.21133	13	-2.85007

## Sheet: Fig. 3f
Frequency	S-parameters	Frequency	S-parameters	Frequency	S-parameters	Frequency	S-parameters	Frequency	S-parameters	Frequency	S-parameters
GHz	dB	GHz	dB	GHz	dB	GHz	dB	GHz	dB	GHz	dB
	S11(ADS)		S21(ADS)		S11(CST)		S21(CST)		S11(CAL)		S21(CAL)
7	-0.01493	7	-28.3666	7	-0.01519	7	-28.6534	7	-0.01493	7	-28.3666
7.05	-0.01502	7.05	-28.3036	7.05	-0.01532	7.05	-28.5881	7.05	-0.01503	7.05	-28.3036
7.1	-0.01512	7.1	-28.2409	7.1	-0.01545	7.1	-28.5233	7.1	-0.01512	7.1	-28.2409
7.15	-0.01522	7.15	-28.1787	7.15	-0.01558	7.15	-28.4588	7.15	-0.01522	7.15	-28.1787
7.2	-0.01531	7.2	-28.1169	7.2	-0.01571	7.2	-28.3948	7.2	-0.01532	7.2	-28.1169
7.25	-0.01541	7.25	-28.0555	7.25	-0.01584	7.25	-28.3311	7.25	-0.01541	7.25	-28.0555
7.3	-0.01551	7.3	-27.9945	7.3	-0.01597	7.3	-28.2677	7.3	-0.01551	7.3	-27.9945
7.35	-0.01561	7.35	-27.9339	7.35	-0.01611	7.35	-28.2048	7.35	-0.01561	7.35	-27.9339
7.4	-0.01571	7.4	-27.8737	7.4	-0.01624	7.4	-28.1422	7.4	-0.01571	7.4	-27.8737
7.45	-0.01581	7.45	-27.8139	7.45	-0.01637	7.45	-28.08	7.45	-0.01581	7.45	-27.8139
7.5	-0.01592	7.5	-27.7545	7.5	-0.01651	7.5	-28.0181	7.5	-0.01592	7.5	-27.7545
7.55	-0.01602	7.55	-27.6954	7.55	-0.01664	7.55	-27.9565	7.55	-0.01602	7.55	-27.6954
7.6	-0.01612	7.6	-27.6367	7.6	-0.01678	7.6	-27.8953	7.6	-0.01612	7.6	-27.6367
7.65	-0.01623	7.65	-27.5784	7.65	-0.01691	7.65	-27.8345	7.65	-0.01623	7.65	-27.5784
7.7	-0.01633	7.7	-27.5204	7.7	-0.01705	7.7	-27.7739	7.7	-0.01633	7.7	-27.5204
7.75	-0.01644	7.75	-27.4628	7.75	-0.01719	7.75	-27.7137	7.75	-0.01644	7.75	-27.4628
7.8	-0.01654	7.8	-27.4056	7.8	-0.01733	7.8	-27.6539	7.8	-0.01655	7.8	-27.4056
7.85	-0.01665	7.85	-27.3487	7.85	-0.01746	7.85	-27.5943	7.85	-0.01665	7.85	-27.3487
7.9	-0.01676	7.9	-27.2921	7.9	-0.0176	7.9	-27.535	7.9	-0.01676	7.9	-27.2921
7.95	-0.01687	7.95	-27.2359	7.95	-0.01775	7.95	-27.4761	7.95	-0.01687	7.95	-27.2359
8	-0.01698	8	-27.18	8	-0.01789	8	-27.4175	8	-0.01698	8	-27.18
8.05	-0.01709	8.05	-27.1244	8.05	-0.01803	8.05	-27.3591	8.05	-0.01709	8.05	-27.1244
8.1	-0.0172	8.1	-27.0692	8.1	-0.01817	8.1	-27.3011	8.1	-0.0172	8.1	-27.0692
8.15	-0.01731	8.15	-27.0143	8.15	-0.01832	8.15	-27.2433	8.15	-0.01731	8.15	-27.0143
8.2	-0.01742	8.2	-26.9597	8.2	-0.01846	8.2	-27.1858	8.2	-0.01743	8.2	-26.9597
8.25	-0.01754	8.25	-26.9054	8.25	-0.01861	8.25	-27.1287	8.25	-0.01754	8.25	-26.9054
8.3	-0.01765	8.3	-26.8514	8.3	-0.01875	8.3	-27.0718	8.3	-0.01765	8.3	-26.8514
8.35	-0.01777	8.35	-26.7977	8.35	-0.0189	8.35	-27.0151	8.35	-0.01777	8.35	-26.7977
8.4	-0.01788	8.4	-26.7444	8.4	-0.01905	8.4	-26.9588	8.4	-0.01788	8.4	-26.7444
8.45	-0.018	8.45	-26.6913	8.45	-0.0192	8.45	-26.9027	8.45	-0.018	8.45	-26.6913
8.5	-0.01812	8.5	-26.6385	8.5	-0.01935	8.5	-26.8468	8.5	-0.01812	8.5	-26.6385
8.55	-0.01823	8.55	-26.586	8.55	-0.0195	8.55	-26.7913	8.55	-0.01824	8.55	-26.586
8.6	-0.01835	8.6	-26.5338	8.6	-0.01965	8.6	-26.736	8.6	-0.01835	8.6	-26.5338
8.65	-0.01847	8.65	-26.4819	8.65	-0.0198	8.65	-26.6809	8.65	-0.01847	8.65	-26.4819
8.7	-0.01859	8.7	-26.4303	8.7	-0.01996	8.7	-26.6261	8.7	-0.0186	8.7	-26.4303
8.75	-0.01872	8.75	-26.3789	8.75	-0.02011	8.75	-26.5715	8.75	-0.01872	8.75	-26.3789
8.8	-0.01884	8.8	-26.3278	8.8	-0.02026	8.8	-26.5172	8.8	-0.01884	8.8	-26.3278
8.85	-0.01896	8.85	-26.277	8.85	-0.02042	8.85	-26.4631	8.85	-0.01896	8.85	-26.277
8.9	-0.01908	8.9	-26.2265	8.9	-0.02058	8.9	-26.4093	8.9	-0.01908	8.9	-26.2265
8.95	-0.01921	8.95	-26.1762	8.95	-0.02074	8.95	-26.3557	8.95	-0.01921	8.95	-26.1762
9	-0.01933	9	-26.1261	9	-0.02089	9	-26.3023	9	-0.01933	9	-26.1262
9.05	-0.01946	9.05	-26.0764	9.05	-0.02105	9.05	-26.2491	9.05	-0.01946	9.05	-26.0764
9.1	-0.01959	9.1	-26.0269	9.1	-0.02121	9.1	-26.1962	9.1	-0.01959	9.1	-26.0269
9.15	-0.01971	9.15	-25.9776	9.15	-0.02138	9.15	-26.1435	9.15	-0.01971	9.15	-25.9776
9.2	-0.01984	9.2	-25.9286	9.2	-0.02154	9.2	-26.091	9.2	-0.01984	9.2	-25.9286
9.25	-0.01997	9.25	-25.8799	9.25	-0.0217	9.25	-26.0387	9.25	-0.01997	9.25	-25.8799
9.3	-0.0201	9.3	-25.8314	9.3	-0.02187	9.3	-25.9866	9.3	-0.0201	9.3	-25.8314
9.35	-0.02023	9.35	-25.7831	9.35	-0.02203	9.35	-25.9348	9.35	-0.02023	9.35	-25.7831
9.4	-0.02036	9.4	-25.735	9.4	-0.0222	9.4	-25.8831	9.4	-0.02037	9.4	-25.735
9.45	-0.0205	9.45	-25.6872	9.45	-0.02237	9.45	-25.8317	9.45	-0.0205	9.45	-25.6872
9.5	-0.02063	9.5	-25.6397	9.5	-0.02253	9.5	-25.7804	9.5	-0.02063	9.5	-25.6397
9.55	-0.02076	9.55	-25.5923	9.55	-0.0227	9.55	-25.7294	9.55	-0.02076	9.55	-25.5923
9.6	-0.0209	9.6	-25.5452	9.6	-0.02288	9.6	-25.6785	9.6	-0.0209	9.6	-25.5452
9.65	-0.02103	9.65	-25.4983	9.65	-0.02305	9.65	-25.6279	9.65	-0.02104	9.65	-25.4983
9.7	-0.02117	9.7	-25.4517	9.7	-0.02322	9.7	-25.5774	9.7	-0.02117	9.7	-25.4517
9.75	-0.02131	9.75	-25.4052	9.75	-0.02339	9.75	-25.5271	9.75	-0.02131	9.75	-25.4052
9.8	-0.02145	9.8	-25.359	9.8	-0.02357	9.8	-25.477	9.8	-0.02145	9.8	-25.359
9.85	-0.02159	9.85	-25.313	9.85	-0.02374	9.85	-25.4271	9.85	-0.02159	9.85	-25.313
9.9	-0.02172	9.9	-25.2672	9.9	-0.02392	9.9	-25.3774	9.9	-0.02173	9.9	-25.2673
9.95	-0.02187	9.95	-25.2217	9.95	-0.0241	9.95	-25.3278	9.95	-0.02187	9.95	-25.2217
10	-0.02201	10	-25.1763	10	-0.02428	10	-25.2784	10	-0.02201	10	-25.1763
10.05	-0.02215	10.05	-25.1311	10.05	-0.02446	10.05	-25.2292	10.05	-0.02215	10.05	-25.1311
10.1	-0.02229	10.1	-25.0862	10.1	-0.02464	10.1	-25.1802	10.1	-0.02229	10.1	-25.0862
10.15	-0.02244	10.15	-25.0414	10.15	-0.02482	10.15	-25.1313	10.15	-0.02244	10.15	-25.0414
10.2	-0.02258	10.2	-24.9969	10.2	-0.02501	10.2	-25.0827	10.2	-0.02258	10.2	-24.9969
10.25	-0.02273	10.25	-24.9525	10.25	-0.02519	10.25	-25.0341	10.25	-0.02273	10.25	-24.9525
10.3	-0.02287	10.3	-24.9084	10.3	-0.02538	10.3	-24.9857	10.3	-0.02287	10.3	-24.9084
10.35	-0.02302	10.35	-24.8644	10.35	-0.02557	10.35	-24.9375	10.35	-0.02302	10.35	-24.8644
10.4	-0.02317	10.4	-24.8207	10.4	-0.02575	10.4	-24.8895	10.4	-0.02317	10.4	-24.8207
10.45	-0.02332	10.45	-24.7771	10.45	-0.02594	10.45	-24.8416	10.45	-0.02332	10.45	-24.7771
10.5	-0.02347	10.5	-24.7337	10.5	-0.02613	10.5	-24.7939	10.5	-0.02347	10.5	-24.7337
10.55	-0.02362	10.55	-24.6905	10.55	-0.02633	10.55	-24.7463	10.55	-0.02362	10.55	-24.6905
10.6	-0.02377	10.6	-24.6475	10.6	-0.02652	10.6	-24.6988	10.6	-0.02377	10.6	-24.6475
10.65	-0.02392	10.65	-24.6047	10.65	-0.02671	10.65	-24.6515	10.65	-0.02392	10.65	-24.6047
10.7	-0.02408	10.7	-24.562	10.7	-0.02691	10.7	-24.6044	10.7	-0.02408	10.7	-24.562
10.75	-0.02423	10.75	-24.5195	10.75	-0.02711	10.75	-24.5574	10.75	-0.02423	10.75	-24.5195
10.8	-0.02438	10.8	-24.4773	10.8	-0.02731	10.8	-24.5106	10.8	-0.02439	10.8	-24.4773
10.85	-0.02454	10.85	-24.4351	10.85	-0.02751	10.85	-24.4638	10.85	-0.02454	10.85	-24.4351
10.9	-0.0247	10.9	-24.3932	10.9	-0.02771	10.9	-24.4172	10.9	-0.0247	10.9	-24.3932
10.95	-0.02486	10.95	-24.3514	10.95	-0.02791	10.95	-24.3708	10.95	-0.02486	10.95	-24.3514
11	-0.02501	11	-24.3098	11	-0.02811	11	-24.3245	11	-0.02502	11	-24.3098
11.05	-0.02517	11.05	-24.2684	11.05	-0.02832	11.05	-24.2783	11.05	-0.02517	11.05	-24.2684
11.1	-0.02533	11.1	-24.2272	11.1	-0.02852	11.1	-24.2323	11.1	-0.02533	11.1	-24.2272
11.15	-0.02549	11.15	-24.1861	11.15	-0.02873	11.15	-24.1864	11.15	-0.0255	11.15	-24.1861
11.2	-0.02566	11.2	-24.1451	11.2	-0.02894	11.2	-24.1406	11.2	-0.02566	11.2	-24.1451
11.25	-0.02582	11.25	-24.1044	11.25	-0.02915	11.25	-24.0949	11.25	-0.02582	11.25	-24.1044
11.3	-0.02598	11.3	-24.0638	11.3	-0.02936	11.3	-24.0494	11.3	-0.02598	11.3	-24.0638
11.35	-0.02615	11.35	-24.0233	11.35	-0.02958	11.35	-24.004	11.35	-0.02615	11.35	-24.0233
11.4	-0.02631	11.4	-23.983	11.4	-0.02979	11.4	-23.9587	11.4	-0.02631	11.4	-23.983
11.45	-0.02648	11.45	-23.9429	11.45	-0.03001	11.45	-23.9136	11.45	-0.02648	11.45	-23.9429
11.5	-0.02665	11.5	-23.903	11.5	-0.03023	11.5	-23.8685	11.5	-0.02665	11.5	-23.903
11.55	-0.02682	11.55	-23.8631	11.55	-0.03044	11.55	-23.8236	11.55	-0.02682	11.55	-23.8631
11.6	-0.02698	11.6	-23.8235	11.6	-0.03067	11.6	-23.7787	11.6	-0.02699	11.6	-23.8235
11.65	-0.02715	11.65	-23.784	11.65	-0.03089	11.65	-23.734	11.65	-0.02716	11.65	-23.784
11.7	-0.02733	11.7	-23.7446	11.7	-0.03111	11.7	-23.6895	11.7	-0.02733	11.7	-23.7446
11.75	-0.0275	11.75	-23.7054	11.75	-0.03134	11.75	-23.645	11.75	-0.0275	11.75	-23.7054
11.8	-0.02767	11.8	-23.6663	11.8	-0.03156	11.8	-23.6006	11.8	-0.02767	11.8	-23.6663
11.85	-0.02784	11.85	-23.6274	11.85	-0.03179	11.85	-23.5563	11.85	-0.02785	11.85	-23.6274
11.9	-0.02802	11.9	-23.5886	11.9	-0.03202	11.9	-23.5121	11.9	-0.02802	11.9	-23.5886
11.95	-0.02819	11.95	-23.55	11.95	-0.03225	11.95	-23.4681	11.95	-0.0282	11.95	-23.55
12	-0.02837	12	-23.5115	12	-0.03249	12	-23.4241	12	-0.02837	12	-23.5115
12.05	-0.02855	12.05	-23.4732	12.05	-0.03272	12.05	-23.3802	12.05	-0.02855	12.05	-23.4732
12.1	-0.02873	12.1	-23.435	12.1	-0.03296	12.1	-23.3365	12.1	-0.02873	12.1	-23.435
12.15	-0.02891	12.15	-23.3969	12.15	-0.03319	12.15	-23.2928	12.15	-0.02891	12.15	-23.3969
12.2	-0.02909	12.2	-23.359	12.2	-0.03343	12.2	-23.2492	12.2	-0.02909	12.2	-23.359
12.25	-0.02927	12.25	-23.3212	12.25	-0.03367	12.25	-23.2057	12.25	-0.02927	12.25	-23.3212
12.3	-0.02945	12.3	-23.2835	12.3	-0.03392	12.3	-23.1624	12.3	-0.02945	12.3	-23.2835
12.35	-0.02963	12.35	-23.246	12.35	-0.03416	12.35	-23.1191	12.35	-0.02963	12.35	-23.246
12.4	-0.02982	12.4	-23.2086	12.4	-0.03441	12.4	-23.0759	12.4	-0.02982	12.4	-23.2086
12.45	-0.03	12.45	-23.1713	12.45	-0.03466	12.45	-23.0327	12.45	-0.03	12.45	-23.1713
12.5	-0.03019	12.5	-23.1342	12.5	-0.03491	12.5	-22.9897	12.5	-0.03019	12.5	-23.1342
12.55	-0.03037	12.55	-23.0972	12.55	-0.03516	12.55	-22.9468	12.55	-0.03037	12.55	-23.0972
12.6	-0.03056	12.6	-23.0603	12.6	-0.03541	12.6	-22.9039	12.6	-0.03056	12.6	-23.0603
12.65	-0.03075	12.65	-23.0236	12.65	-0.03567	12.65	-22.8611	12.65	-0.03075	12.65	-23.0236
12.7	-0.03094	12.7	-22.9869	12.7	-0.03592	12.7	-22.8184	12.7	-0.03094	12.7	-22.9869
12.75	-0.03113	12.75	-22.9504	12.75	-0.03618	12.75	-22.7758	12.75	-0.03113	12.75	-22.9504
12.8	-0.03132	12.8	-22.9141	12.8	-0.03644	12.8	-22.7333	12.8	-0.03132	12.8	-22.9141
12.85	-0.03151	12.85	-22.8778	12.85	-0.03671	12.85	-22.6909	12.85	-0.03151	12.85	-22.8778
12.9	-0.03171	12.9	-22.8417	12.9	-0.03697	12.9	-22.6485	12.9	-0.03171	12.9	-22.8417
12.95	-0.0319	12.95	-22.8057	12.95	-0.03724	12.95	-22.6062	12.95	-0.0319	12.95	-22.8057
13	-0.0321	13	-22.7698	13	-0.03751	13	-22.5639	13	-0.0321	13	-22.7698

## Sheet: Fig. 4b
Frequency	EMI SE	EMI SE	EMI SE	EMI SE	EMI SE
GHz	dB	dB	dB	dB	dB
	CF0°	CF30°	CF45°	CF60°	CF90°
8.2	3.44705	4.53346	9.86983	23.2118	44.5431
8.221	3.44217	4.51382	9.85119	23.1527	44.4194
8.242	3.43258	4.50274	9.83551	23.1031	44.4209
8.263	3.42898	4.48434	9.80977	23.0318	44.4165
8.284	3.41896	4.46919	9.79165	22.9819	44.2752
8.305	3.40991	4.44646	9.76532	22.9198	44.3721
8.326	3.39982	4.42787	9.74099	22.8413	44.3452
8.347	3.39408	4.40906	9.71664	22.8087	44.1511
8.368	3.38688	4.38826	9.70453	22.7378	44.1621
8.389	3.38299	4.38023	9.68637	22.6836	44.2283
8.41	3.37574	4.35909	9.65755	22.6177	44.0423
8.431	3.37522	4.34203	9.6439	22.5542	44.1878
8.452	3.36565	4.32603	9.62293	22.4818	44.1228
8.473	3.35201	4.30872	9.58985	22.4331	44.2254
8.494	3.35762	4.3002	9.5765	22.3599	44.1001
8.515	3.34607	4.27606	9.55073	22.301	43.9567
8.536	3.34667	4.26942	9.53428	22.2397	43.9554
8.557	3.34067	4.25656	9.51111	22.1804	43.9858
8.578	3.33741	4.23942	9.49437	22.1107	43.9538
8.599	3.33355	4.23106	9.47907	22.048	43.8911
8.62	3.33226	4.21433	9.45582	21.982	44.0391
8.641	3.32545	4.19755	9.43406	21.9184	43.7974
8.662	3.32021	4.18975	9.41102	21.8486	43.7972
8.683	3.31898	4.17566	9.39879	21.8039	43.8843
8.704	3.31701	4.15991	9.37815	21.7198	43.8601
8.725	3.31252	4.15231	9.36129	21.6504	43.9504
8.746	3.30929	4.1462	9.34553	21.6001	43.8946
8.767	3.30676	4.12903	9.32965	21.54	43.8387
8.788	3.30324	4.12162	9.31348	21.4774	43.8604
8.809	3.30007	4.1111	9.30027	21.4137	43.7594
8.83	3.30492	4.10152	9.28703	21.361	43.7834
8.851	3.30317	4.1004	9.27478	21.2995	43.8278
8.872	3.3002	4.09366	9.25992	21.2477	43.7627
8.893	3.29974	4.08737	9.2472	21.1917	43.7936
8.914	3.29754	4.07861	9.23851	21.1375	43.6352
8.935	3.29674	4.06836	9.2211	21.079	43.777
8.956	3.29604	4.06428	9.21651	21.0255	43.5673
8.977	3.29311	4.06227	9.20514	20.9639	43.6245
8.998	3.29504	4.05439	9.19313	20.9164	43.6346
9.019	3.29455	4.0461	9.17905	20.8552	43.6371
9.04	3.29843	4.04934	9.1766	20.8064	43.594
9.061	3.30072	4.04525	9.16391	20.7535	43.4429
9.082	3.29303	4.03329	9.14833	20.7006	43.4801
9.103	3.29748	4.03097	9.13591	20.6384	43.5052
9.124	3.30144	4.03247	9.13	20.5764	43.5508
9.145	3.29886	4.02962	9.10799	20.5345	43.3012
9.166	3.30125	4.01958	9.09606	20.4702	43.2315
9.187	3.29808	4.01378	9.07728	20.4196	43.1869
9.208	3.30071	4.01428	9.06566	20.3592	43.168
9.229	3.30211	4.00588	9.04163	20.2937	43.0334
9.25	3.30373	4.00568	9.02689	20.2369	42.9259
9.271	3.29462	3.99501	9.00861	20.162	42.917
9.292	3.298	4.00227	8.9927	20.1185	42.8561
9.313	3.29192	3.99175	8.96628	20.0464	42.792
9.334	3.28351	3.98774	8.94951	19.9708	42.8573
9.355	3.27834	3.98396	8.93091	19.9273	42.8269
9.376	3.27144	3.98105	8.90608	19.8601	42.6584
9.397	3.25997	3.97094	8.88007	19.7836	42.6977
9.418	3.25306	3.97269	8.86655	19.741	42.6585
9.439	3.24315	3.96468	8.8373	19.6548	42.6209
9.46	3.22788	3.957	8.81564	19.5833	42.5148
9.481	3.22287	3.94811	8.78632	19.5104	42.5101
9.502	3.22011	3.94666	8.77083	19.4561	42.2893
9.523	3.20679	3.93152	8.74421	19.3665	42.3714
9.544	3.20034	3.93159	8.71942	19.2922	42.2043
9.565	3.19452	3.92111	8.70196	19.2228	42.2588
9.586	3.18822	3.9126	8.68114	19.1621	42.3816
9.607	3.17797	3.90088	8.65643	19.0799	42.0124
9.628	3.17581	3.89162	8.63438	19.0175	42.2202
9.649	3.17628	3.88927	8.62222	18.9571	42.0812
9.67	3.1723	3.88031	8.60366	18.8818	42.0962
9.691	3.16432	3.86505	8.57473	18.7976	42.0666
9.712	3.16018	3.858	8.56414	18.7446	41.9073
9.733	3.15558	3.85682	8.54759	18.694	41.9599
9.754	3.14291	3.83389	8.5291	18.6019	41.8984
9.775	3.1425	3.82739	8.51279	18.5461	41.841
9.796	3.14383	3.81382	8.50346	18.4769	41.8553
9.817	3.13559	3.81315	8.49611	18.4158	41.7577
9.838	3.13504	3.80594	8.48595	18.349	41.6163
9.859	3.12604	3.7893	8.46837	18.2828	41.6116
9.88	3.12642	3.79058	8.46142	18.2279	41.6081
9.901	3.11669	3.77929	8.44835	18.1668	41.4806
9.922	3.11284	3.76932	8.43701	18.1037	41.3891
9.943	3.10958	3.76454	8.44126	18.057	41.3651
9.964	3.10176	3.7523	8.42725	18.0075	41.3291
9.985	3.09922	3.74873	8.42009	17.9256	41.3615
10.006	3.09855	3.74578	8.41783	17.8821	41.1305
10.027	3.09659	3.74637	8.4185	17.8305	41.1552
10.048	3.08949	3.73874	8.41681	17.7656	41.016
10.069	3.0837	3.7289	8.40993	17.7078	41.1369
10.09	3.08357	3.73055	8.40678	17.648	41.0557
10.111	3.07985	3.72715	8.4087	17.5931	40.9796
10.132	3.07976	3.72063	8.39651	17.5407	40.8156
10.153	3.07123	3.72086	8.40073	17.4907	40.6933
10.174	3.06769	3.71591	8.39625	17.4338	40.8347
10.195	3.06743	3.71727	8.39914	17.3894	40.7755
10.216	3.06631	3.71099	8.38995	17.3155	40.6363
10.237	3.06007	3.70901	8.38722	17.2661	40.6563
10.258	3.06237	3.71272	8.38975	17.2111	40.6788
10.279	3.04845	3.70693	8.37492	17.1342	40.5058
10.3	3.0512	3.7035	8.37325	17.0883	40.4576
10.321	3.05864	3.70869	8.37741	17.0341	40.6048
10.342	3.05259	3.7088	8.36008	16.9641	40.3255
10.363	3.05238	3.70969	8.36093	16.9019	40.4089
10.384	3.0485	3.70252	8.34516	16.8286	40.2274
10.405	3.04986	3.70874	8.34405	16.7718	40.3707
10.426	3.05904	3.71035	8.33887	16.718	40.2764
10.447	3.04931	3.71124	8.3197	16.6346	40.2209
10.468	3.04596	3.70429	8.30884	16.5585	40.2037
10.489	3.0468	3.70268	8.3027	16.5036	40.1177
10.51	3.04867	3.70209	8.28793	16.4184	40.1537
10.531	3.05046	3.70124	8.26862	16.3436	40.0614
10.552	3.05335	3.70454	8.26496	16.2837	40.0551
10.573	3.05091	3.70657	8.24913	16.1991	39.98
10.594	3.04665	3.70566	8.23573	16.1298	40.0009
10.615	3.04902	3.70602	8.22999	16.0694	40.0993
10.636	3.05076	3.71218	8.21945	16.0032	39.8574
10.657	3.05428	3.70902	8.2046	15.9207	40.0623
10.678	3.05405	3.71457	8.19498	15.8528	39.9826
10.699	3.05452	3.71319	8.18671	15.7747	39.958
10.72	3.05851	3.71533	8.1748	15.7204	39.9429
10.741	3.06385	3.72673	8.16888	15.6469	39.9353
10.762	3.06756	3.72116	8.15349	15.567	40.0068
10.783	3.06227	3.72391	8.14306	15.5089	39.8741
10.804	3.06655	3.72001	8.13784	15.45	39.9471
10.825	3.06717	3.72329	8.12441	15.3687	39.8935
10.846	3.06968	3.72302	8.12434	15.3113	39.898
10.867	3.07219	3.73195	8.11477	15.2484	39.8867
10.888	3.07642	3.73794	8.11324	15.1945	39.9187
10.909	3.08144	3.73433	8.10565	15.1322	39.9404
10.93	3.08574	3.73845	8.11111	15.0751	40.0208
10.951	3.08819	3.74085	8.1075	15.0251	39.9324
10.972	3.08794	3.74314	8.10348	14.9681	40.0117
10.993	3.08362	3.74139	8.09791	14.9081	40.012
11.014	3.08906	3.74233	8.10508	14.8673	39.9664
11.035	3.09169	3.74382	8.10548	14.8174	39.932
11.056	3.09168	3.74398	8.11272	14.7671	39.9217
11.077	3.09644	3.74227	8.11317	14.7272	39.9545
11.098	3.09814	3.7465	8.12823	14.69	39.9591
11.119	3.1004	3.74431	8.12861	14.6476	40.0369
11.14	3.09522	3.74421	8.13891	14.607	40.0126
11.161	3.09245	3.73744	8.13952	14.5646	39.9902
11.182	3.09482	3.73404	8.15135	14.5291	39.9548
11.203	3.09305	3.7392	8.1695	14.4962	39.9933
11.224	3.08838	3.73539	8.17568	14.4589	40.0108
11.245	3.08295	3.73393	8.19825	14.4348	39.9636
11.266	3.08427	3.73496	8.20833	14.4147	40.0531
11.287	3.07481	3.72966	8.21489	14.3628	39.9968
11.308	3.06988	3.72341	8.23096	14.334	39.9759
11.329	3.06502	3.72462	8.24282	14.3035	40.0356
11.35	3.06771	3.72615	8.25659	14.2773	39.985
11.371	3.06047	3.72445	8.27316	14.2407	39.9671
11.392	3.06322	3.72469	8.2935	14.226	39.9821
11.413	3.05556	3.71052	8.2993	14.1661	40.0746
11.434	3.05613	3.72065	8.31007	14.132	39.9889
11.455	3.04953	3.71547	8.32353	14.0944	39.9673
11.476	3.05433	3.72184	8.32987	14.0581	39.9959
11.497	3.04862	3.72552	8.33608	14.0199	39.9276
11.518	3.05228	3.73308	8.34089	13.9935	39.9922
11.539	3.05677	3.7333	8.3474	13.9467	40.0259
11.56	3.05233	3.74132	8.34912	13.9023	39.9947
11.581	3.05844	3.74759	8.35195	13.8621	39.8822
11.602	3.05488	3.74619	8.33854	13.8034	39.9609
11.623	3.05774	3.75764	8.34943	13.7609	39.9558
11.644	3.06507	3.76623	8.34587	13.7061	40.03
11.665	3.05836	3.75945	8.33127	13.6411	39.9394
11.686	3.06777	3.77521	8.33124	13.5999	39.9415
11.707	3.0725	3.78273	8.32708	13.5547	39.9885
11.728	3.06872	3.78476	8.30709	13.487	40.0253
11.749	3.07644	3.7982	8.30588	13.4469	40.0895
11.77	3.07838	3.80631	8.29017	13.389	39.985
11.791	3.07778	3.80622	8.27552	13.3297	40.1254
11.812	3.08257	3.81552	8.26203	13.2872	40.0828
11.833	3.07829	3.81838	8.25047	13.2298	40.0675
11.854	3.07135	3.8192	8.23919	13.1881	40.1739
11.875	3.07521	3.82186	8.22621	13.1552	40.1576
11.896	3.07877	3.83097	8.21276	13.1169	40.2468
11.917	3.07481	3.83586	8.2192	13.0877	40.09
11.938	3.07865	3.83998	8.21523	13.0675	40.3206
11.959	3.07108	3.83254	8.20605	13.0273	40.3473
11.98	3.07049	3.84183	8.20952	13.0255	40.2574
12.001	3.06553	3.83993	8.209	13.0167	40.4612
12.022	3.05778	3.83695	8.21083	13.0104	40.4222
12.043	3.05677	3.84151	8.22543	13.0223	40.4941
12.064	3.05489	3.83816	8.22889	13.032	40.552
12.085	3.04587	3.83393	8.24394	13.0387	40.6675
12.106	3.03621	3.8355	8.25918	13.0671	40.4964
12.127	3.02971	3.83197	8.27599	13.0852	40.3878
12.148	3.02544	3.82736	8.29131	13.1067	40.6629
12.169	3.01831	3.81822	8.31104	13.1401	40.7355
12.19	3.00911	3.81452	8.33584	13.1599	40.7694
12.211	3.00443	3.8115	8.35774	13.1997	40.7187
12.232	2.99757	3.80783	8.37992	13.2313	40.6395
12.253	2.99206	3.8062	8.39712	13.2698	40.6593
12.274	2.98519	3.79901	8.4124	13.2909	40.82
12.295	2.98373	3.79391	8.43888	13.3306	40.9078
12.316	2.9774	3.78588	8.4451	13.3415	40.9733
12.337	2.9745	3.7806	8.46024	13.3605	40.7795
12.358	2.97115	3.7772	8.4717	13.3878	40.877
12.379	2.96329	3.76996	8.48295	13.396	40.8345
12.4	2.97102	3.7639	8.49271	13.4246	40.8623

## Sheet: Fig. 4c
GAFM/CF	EMI SE	EMI SE Error bars
GAFM∥CF	dB	dB
0°	10.0792	0.1211
30°	12.2002	0.24198
45°	14.6398	0.2483
60°	19.2271	0.56051
90°	46.7212	5.92528
120°	21.0817	0.94733
135°	14.6524	0.21119
150°	11.4049	0.19696
180°	10.035	0.10984

## Sheet: Fig. 4d
GAFM/CF	EMI SE	EMI SE Error bars
GAFM⊥CF	dB	dB
0°	37.5772	1.80197
30°	32.0181	1.3936
45°	26.7644	1.39183
60°	24.1593	1.53006
90°	20.6963	2.19484
120°	24.2846	1.24517
135°	26.7867	1.58562
150°	32.1292	1.64492
180°	42.4696	1.36309

## Sheet: Fig. 4e
Type	ΔEMI SE
	dB
GAFM	26.54
CF	41.57
GAFM/CF	54.33

[truncated: 18 more sheets: Fig. 4f, Suppl_ Fig. 2b, Suppl_ Fig. 2d, Suppl_ Fig. 4a, Suppl_ Fig. 4b, Suppl_ Fig. 5, Suppl_ Fig. 7, Suppl_ Fig. 9, Suppl_ Fig. 12a, Suppl_ Fig. 12b, Suppl_ Fig. 13a, Suppl_ Fig. 13b, Suppl_ Fig. 14, Suppl_ Fig. 15, Suppl_ Fig. 17, Suppl_ Fig. 21, Suppl_ Fig26a, Suppl_ Fig26b]
